# Supplementary material for: Analysis of influencing factors for postoperative prognosis of patients with knee osteoarthritis
Source: Front Med (Lausanne). 2026 Apr 22;12:1686941. doi: 10.3389/fmed.2025.1686941 (PMC13143528; doi:10.3389/fmed.2025.1686941)
Supplement: Supplementary file 1 [file Table_1.xlsx]

## Sheet: Sheet1
Group	Age	Gender	BMI	Smoking	Drinking	Underlying diseases	Surgical methods	Anesthesia methods	Postoperative complications	Pain management plan	SAS	SDS	VAS	Surgery time	ROM	Intraoperative bleeding volume	Postoperative drainage volume	Time of first descent after surgery	CRP	WBC	ESR	IL-6	TNF-α	Knee joint circumference
1	53	1	25.67	1	1	1	1	1	1	1	41.64	52.28	4.62	99.09	87.08	211.14	161.38	29.65	11.02	5.23	20.2	20.7	14.6	40.59
1	58	1	18.89	1	1	1	1	1	1	1	40.03	55.39	5.44	139.04	92.76	150.32	92.61	39.31	11.24	8.53	26.87	29.13	24.2	45.2
1	65	1	22.12	1	1	1	1	1	1	1	40.43	45.75	4.21	81.75	92.33	207.64	135.58	30.09	8.99	11.13	28	32.84	11.06	44.14
1	54	1	24.74	1	1	1	1	1	1	1	53.8	40.95	4.55	101.08	78.61	206.82	138.56	24.14	14.71	11.93	21.77	22.29	24.63	45.85
1	56	1	29.52	1	1	1	1	1	1	1	38.89	58.84	7.63	114.08	73.34	163.39	150.57	26.31	20.7	10.07	31.5	34.26	19.18	38.65
1	70	1	25.78	1	1	1	1	1	1	1	47.7	56.65	2.91	65.06	74.84	202.52	161.12	33.79	18.34	13.15	19.79	22.15	10.19	44.4
1	55	1	24.7	1	1	1	1	1	1	1	40.5	57.76	7.39	63.7	88.88	137.41	129.5	42.92	14.99	9.16	29.02	30.15	32.13	35.9
1	71	1	26.5	1	1	1	1	1	0	1	47.97	44.64	4.3	119.55	70.6	206.72	131.89	29.78	9.74	16.23	20.72	19.26	21.66	43.86
1	67	1	21.64	1	0	1	1	1	0	1	42.83	53.43	8.02	75.02	103.22	134.54	113.14	36.93	12.8	8.72	31.68	15.21	18.33	40.8
1	69	1	26.45	1	0	1	1	1	0	1	49.31	44.41	3.19	120.02	93.87	148.2	159.44	27.27	7.28	11.27	30.58	24.4	29.68	44.43
1	65	1	21.43	1	0	1	1	1	0	1	29.33	38.03	4.47	146.87	88.34	206.49	156.97	37.48	20.01	9.42	14.18	26.73	22.2	41.52
1	71	1	26.97	1	0	1	1	1	0	1	44.97	51.75	7.32	134.86	98.55	190.32	154.95	21.5	12.41	8.98	22.07	21.31	21.51	40.47
1	71	1	26.89	1	0	1	1	1	0	1	40.16	40.7	2.91	56.41	76.57	133.91	139.18	39.31	9.87	10.41	20.76	31.46	16.93	37.15
1	79	1	22.56	1	0	1	1	1	0	1	47.44	42.22	5.2	124.06	87.64	219.49	150.03	35.17	15.93	8.98	36.69	24.13	16.94	48.2
1	56	1	24.48	1	0	1	1	1	0	1	45.11	52.99	7.35	116.21	78.99	199.7	147.78	41.33	12.73	10.28	27.18	30.51	16.53	42.38
1	40	1	26.71	0	0	1	1	1	0	1	43.1	54.7	2.51	116.21	94.08	121.29	130.82	39.94	22.5	10.25	27.89	31.39	31.72	39.78
1	71	1	27.07	0	0	0	1	1	0	1	44.16	65.79	4.8	143.76	93.51	186.55	124.61	30.95	15.23	11.24	29.96	23.99	21.51	46.17
1	49	1	17.8	0	0	0	1	1	0	1	43.33	45.27	3.99	155.06	79.54	193.7	117.73	35.49	15.23	14.07	23.09	38.25	25.22	43.1
1	58	1	18.81	0	0	0	1	1	0	1	40.37	57.03	4.59	157.89	75.77	152.48	118.09	36.55	20.97	12.85	30.58	26.31	25.58	43.79
1	76	1	21.39	0	0	0	1	1	0	1	46.2	53.93	5.2	90.89	87.39	185.07	177.27	30.13	13.63	11.15	22.11	22.83	31.34	45.17
1	54	1	21.78	0	0	0	1	2	0	1	47.76	58.14	4.7	127.73	106.75	193.73	131.53	36.15	14.04	11.13	15.34	37.85	26.71	43.18
1	53	1	19.95	0	0	0	1	2	0	1	49.53	43.75	5.79	112.24	89.81	187.15	153.8	29.19	17.46	10.74	28.24	19.48	23	39.52
1	66	1	19.58	0	0	0	1	2	0	1	39.97	45.65	5.33	138.31	93.39	194.81	152.35	36.3	15.23	14.76	26.37	28.16	18.17	44.14
1	59	1	24.87	0	0	0	1	2	0	1	54.05	47.63	3.81	142.8	96.83	199.15	156.42	30.16	15.23	7.19	29.39	24.05	22.44	39.77
1	55	1	21.82	0	0	0	1	2	0	1	51.41	43.02	6.89	92.96	96.97	230.48	144.61	47.49	11.95	11.12	22.73	21.11	25.63	39.93
1	69	1	24	0	0	0	1	2	0	1	38.07	47.59	6.48	71.16	92.3	162.94	152.66	30.01	21.13	11.13	22.47	25.33	21.33	44.41
1	56	1	27.74	0	0	0	1	2	0	1	46.79	47.77	5.2	116.21	93.48	170.67	137.76	28.22	15.23	12.88	32.35	25.58	15.21	38.8
1	52	1	24.86	0	0	0	1	2	0	1	47.37	53.36	6.78	116.21	87.64	124.3	172.3	26.98	19.76	9.77	20.78	30.78	18.03	38.7
1	61	0	25.85	0	0	0	1	2	0	1	31.19	35.3	4.51	116.21	72.95	183.45	161.46	36.67	15.84	11.13	13.87	31.83	11.1	30.04
1	56	0	20.81	0	0	0	1	2	0	1	37.44	42.23	4.7	131.49	82.03	201.96	121.6	32.09	15.23	16.47	20.84	29.59	16.24	44.82
1	70	0	22.06	0	0	0	1	2	0	0	48.38	44.27	5.2	116.21	58.75	190.76	173.33	28.9	17.44	14.31	20.77	30.56	21.51	45.36
1	57	0	21.6	0	0	0	1	2	0	0	47.53	47.06	4.54	112.4	87.53	196.54	106.51	36.7	17.62	12.73	30.26	24.39	21.51	38.1
1	68	0	26.39	0	0	0	1	2	0	0	41.48	44.21	3.48	66.62	87.2	162.19	119.12	26.86	13.61	10.21	29.28	33.93	19.91	39.55
1	62	0	25.3	0	0	0	1	2	0	0	42.59	60.74	6.96	153.98	88.82	207.94	122.45	39.66	19.33	15.19	18.58	30.84	21.68	43.62
1	64	0	26.1	0	0	0	1	2	0	0	41.08	42.56	4.01	115.18	75.26	202.54	129.35	29.53	12.9	7.57	14.28	24.96	17.48	44.87
1	78	0	29.78	0	0	0	0	2	0	0	50.05	54.98	5.2	100.96	98.69	159.14	136.93	26.24	15.23	10.88	25.89	28.75	22.3	43.59
1	59	0	22.58	0	0	0	0	2	0	0	50.08	41.61	6.07	118.57	73.4	97.12	158.66	35.27	16.15	9.56	18.18	28.06	21.47	44.34
1	52	0	27.07	0	0	0	0	2	0	0	35.67	46.67	7.1	110.11	71.59	144.98	159.37	39.99	11.49	9.53	18.37	17.19	22.03	41.46
1	56	0	29.19	0	0	0	0	2	0	0	44.21	56.87	6.12	119.51	92.11	198.52	135.26	49.12	12.55	12.25	25.83	28.19	15.13	42.05
1	71	0	23.66	0	0	0	0	2	0	0	44.21	51.18	4.27	137.07	97.98	163.22	152.16	30.24	22.8	10.98	20.54	19.65	16.83	43.2
1	54	0	23.35	0	0	0	0	2	0	0	47.32	43.69	4.16	116.21	75.73	196.24	113.52	36.03	15.61	9.29	31.52	22.94	26.55	46.96
1	55	0	22.84	0	0	0	0	2	0	0	53.04	35.66	6.43	125.8	83.55	185.77	165.73	29.22	18.06	12.92	34.31	41.95	20.82	43.8
1	57	0	20.74	0	0	0	0	2	0	0	40.14	58.59	4.09	112.82	95.99	171.4	110.72	35.34	15.22	13.24	23.15	38.68	21.24	42.92
1	57	0	29.63	0	0	0	0	2	0	0	43.42	55.44	4.62	120.24	102.25	147.28	99.6	30.21	15.23	11.62	20.91	43.18	21.73	42.38
1	52	0	21.46	0	0	0	0	2	0	0	48.98	43.76	4.87	141.83	70.28	186.53	127.15	30.72	19.14	12.02	28.25	23.69	23.94	43.58
1	73	0	20.54	0	0	0	0	3	0	0	44.42	53.2	7.59	115.96	67.26	233.29	141.88	23.02	16.11	10.29	17.32	25.94	32.93	46.13
1	69	0	27.54	0	0	0	0	3	0	0	39.54	56.41	5.2	147.19	89.19	215.37	147.31	39.74	11.53	10.96	15.86	22.85	27.8	40.27
1	65	0	25.67	0	0	0	0	3	0	0	51.59	38.59	5.94	119.66	88.49	163.97	155.49	29.08	9.71	11.13	19.88	33.92	22.04	39.63
1	72	0	27.28	0	0	0	0	3	0	0	43.34	43.71	5.27	95.78	87.71	153.81	137.23	28.16	13.6	12.99	32.35	29.23	24.07	40.82
1	72	0	21.27	0	0	0	0	3	0	0	42.9	59.72	4.56	150.2	95.57	166.04	129.64	27.98	13.14	11.13	22.56	31.47	13.73	39.32
1	70	0	23.85	0	0	0	0	3	0	0	50.03	60.15	5.2	91.07	83.91	195.73	122.03	23.61	13.64	9.03	22.96	25.95	30.01	36.28
1	58	0	30.52	0	0	0	0	3	0	0	43.39	51.56	5.2	154.38	80.69	183.64	106.87	44.2	17.16	11.64	26.34	24.71	19.85	42.4
1	71	0	25.19	0	0	0	0	3	0	0	39.15	45.59	4.99	131.71	83.55	227.81	117.92	39.8	20.24	10.79	21.64	16.67	22.21	43.42
1	60	1	23.34	1	1	1	1	1	1	1	44.49	55.83	4.33	119.11	78.55	156.11	152.12	27.72	12.77	9.65	15.66	27.07	20.07	43.1
1	65	1	25.12	1	1	1	1	1	1	1	48.14	48.66	4.65	113.91	91.65	224.67	135.42	41.71	14.94	9.65	14.07	30.12	15.43	43.16
1	67	1	30.35	1	1	1	1	1	1	1	49.43	59.29	3.62	123.21	90.94	177.36	149.17	29.68	11.93	9.65	21.64	45.6	13.84	39.03
1	63	1	24.37	1	1	1	1	1	1	1	41.04	47.2	4.03	109.71	87.9	169.55	118.09	32.14	10.9	5.62	22.31	30.17	17.82	39.85
1	47	1	26.63	1	1	1	1	1	1	1	42.94	41.36	4.91	88.31	80.91	182.19	164.53	22.99	13.45	8.76	20.94	21.33	25.04	40.23
1	59	1	27.54	1	1	1	1	1	1	1	47.6	56.75	3.95	107.85	90.18	175.92	143.11	26.95	11.65	8.18	21.58	20.05	30.07	41.86
1	64	1	28.16	1	1	1	1	1	1	1	36.79	43.84	4.84	110.02	101.17	186	120.3	37.46	15.89	11.11	21.09	23.79	14.52	38.43
1	60	1	26.36	1	1	1	1	1	1	1	49.05	44.64	3.62	118.07	82.47	193.85	161.84	38.07	14.59	12.54	15.73	22.22	15.5	36.14
1	62	1	23.85	1	1	1	1	1	1	1	24.25	45.08	3.95	134.1	99.51	174.66	112.23	35.49	10.75	10.66	24.5	22.33	11.04	45.85
1	61	1	24.6	1	1	1	1	1	1	1	46.75	41.25	4.81	84.38	104.5	184.43	172.53	26.05	8.19	10.81	17.11	37.42	17.12	42.11
1	56	1	23.31	1	1	1	1	1	1	1	46.55	46.65	6.46	98.22	89.57	135.34	163.19	28.4	11.38	7.8	23.53	24.14	13.82	40.44
1	43	1	22.55	1	1	1	1	1	1	1	44.21	49.41	4.54	155.47	92.3	204.35	111.71	33.13	18.18	8.5	16.92	23.78	13.87	37.06
1	61	1	26.41	1	1	1	1	1	1	1	43.49	40.13	3.5	115.49	90.5	127.23	130.5	39.23	11.54	7.86	20.68	32.78	19.64	39.53
1	62	1	23.67	1	1	1	1	1	1	1	39.66	51.75	6.01	135.82	113.78	163.72	146.78	28.35	14.21	9.78	25.05	32.92	15.57	36.42
1	43	1	25.99	1	1	1	1	1	1	1	50.08	52.21	2.22	122.87	73.34	155.74	113.9	28.9	11.24	3.92	18.97	25.93	27.72	38.45
1	64	1	22.36	1	1	1	1	1	1	1	42.92	46.01	3.71	128.11	82.36	217.6	157.64	31.42	11.84	13.07	19.75	30.02	16.62	39.9
1	60	1	21.45	1	1	1	1	1	1	1	43.77	42.36	4.07	111.88	112.29	179.41	123.25	30.39	13.68	12.8	23.25	30.68	20.16	42.89
1	69	1	22.25	1	1	1	1	1	1	1	39.4	34.44	3.92	92.23	108.66	195.06	138.98	28.87	10.7	7.2	19.97	16.54	16.66	41.06
1	62	1	25.89	1	1	1	1	1	0	1	46.58	46.22	2.32	145.37	84.83	174.21	150.98	32.08	10.88	15.35	26.06	20.41	10.1	40.45
1	51	1	23.57	1	1	1	1	1	0	1	50.41	48.8	2.86	142.81	103.73	207.5	128.65	29.54	16.01	10.4	23.01	26.06	20.73	40.45
1	60	1	20.28	1	1	1	1	1	0	1	39.53	51.18	3.53	113.48	72.96	159.92	138.75	32.62	11.91	13.25	24.17	29.5	19.65	38.28
1	73	1	26.07	1	1	1	1	1	0	1	44.75	45.86	3.29	129.67	96.38	213.82	147.3	24.38	12.71	12.39	11.76	20.41	11.97	38.34
1	55	1	25.32	1	1	1	1	1	0	1	43.8	40.84	5.54	110.02	89.71	171.05	96.28	33.44	9.87	10.07	20.25	27.86	24.81	37.12
1	57	1	24.04	1	1	1	1	1	0	1	37.72	28.63	7.66	122.21	109.36	220.24	141.96	25.84	10.35	10.47	16.98	29.11	14	40.45
1	49	1	20.69	1	1	1	1	1	0	1	50.67	60.19	6.25	93.3	88.58	154.76	128.99	27.88	12.85	11.11	5.84	14.98	24.19	41.16
1	72	1	26.41	1	1	1	1	1	0	1	31.79	42.26	5.58	121.77	100.65	171.25	118.53	31.98	9.57	10.66	18.99	22.71	16.46	38.86
1	64	1	23.82	1	1	1	1	1	0	1	39.93	54.66	4.09	81.01	89.65	176.36	148.58	33.49	11.92	10.68	15.71	26.34	15.96	38.16
1	64	1	27.61	1	1	1	1	1	0	1	31.58	39.73	5.12	161.83	84.61	178.78	109.73	22.95	10.28	3	23.82	13.82	11	38.84
1	67	1	23.86	1	0	1	1	1	0	1	48.76	49.23	5.67	104.07	74.2	182.61	110.25	33.52	7.36	10.3	12.92	25.48	17.21	39.75
1	74	1	21.02	1	0	1	1	1	0	1	51.54	54.16	4.34	130.39	105.25	147.09	157.24	32.55	11.88	13.09	27.77	29.05	18.2	42.69
1	48	1	22.23	1	0	1	1	1	0	1	37.89	44.41	3.28	143.57	87.03	156.56	88.76	35.29	12.66	7.66	14.59	19.24	20.29	42.25
1	56	1	24.14	1	0	1	1	1	0	1	43.06	47.63	4.34	99.05	94.99	158.76	131.23	41.87	14.48	6.23	12.45	22.14	12.71	41.97
1	64	1	27.74	1	0	1	1	1	0	1	46.83	42.2	2.68	142.81	83.52	177.32	113.82	25.51	11.02	16.51	15.04	16.97	24.74	45.26
1	53	1	23.66	1	0	1	1	1	0	1	43.32	46.09	3.53	153.48	107.18	174.21	115.9	28.81	11.33	10.1	16.88	33.29	16.87	38.55
1	56	1	23.78	1	0	1	1	1	0	1	37.21	52.13	5.18	115.17	97.02	178.94	127.77	20.47	14.58	6.75	18.36	29.46	12.9	41.91
1	66	1	21.07	0	0	1	1	1	0	1	50.67	44.13	4.34	98.82	93.82	137.36	102.45	27.87	17.48	7.83	23.81	24.42	14.13	38.31
1	69	1	22.78	0	0	1	1	1	0	1	44.72	45.78	3.71	102.98	112.12	174.21	144.99	26.54	15.89	2.78	22.1	31.14	20.36	39.99
1	66	1	22.8	0	0	0	1	1	0	1	46.83	42.06	4.81	109.48	66.54	155.74	143.99	35.21	8.29	9.42	9.81	27.1	21.21	41.48
1	60	1	21.49	0	0	0	1	1	0	1	48.79	43.71	7.08	99.96	74.68	191.85	112.67	33.43	8.16	16.21	24.86	22.38	18.2	38.01
1	51	1	24.28	0	0	0	1	1	0	1	32.55	51.54	3.72	97.45	101.49	203.43	122.38	35.66	13.62	7.42	20.68	28.21	17.67	39.18
1	63	1	23.41	0	0	0	1	1	0	1	37.69	37.5	3.84	78.41	76.85	163.48	97.92	39.93	10.23	9.7	29.98	17.76	16.43	37.9
1	61	1	22.63	0	0	0	1	1	0	1	50.95	53.97	3.99	117.7	97.83	146.58	157.51	28.34	18.9	7.91	21.56	15.43	15.65	44.18
1	58	1	23.11	0	0	0	1	1	0	1	32.17	54.29	4.23	96.67	92.84	185.89	125.4	33.78	10.4	13.41	27.97	21.97	20.96	40.61
1	62	1	22.62	0	0	0	1	1	0	1	44.04	36.38	4.51	114.22	106.27	156.68	108.5	28.72	7.36	9.41	27.68	34.19	15.33	42.4
1	65	1	24.07	0	0	0	1	1	0	1	37.55	41.62	3.99	150.65	109.14	147.92	123.78	29.44	7.62	11.49	24.65	19.95	13.5	40.47
1	72	1	23.66	0	0	0	1	2	0	1	37.42	39.52	1.54	85.77	101	166.27	125.12	24.46	12.18	13.12	24.99	28.76	13.99	37.71
1	56	1	22.68	0	0	0	1	2	0	1	52.34	48.69	4.07	114.59	92.39	162.62	129.87	29.54	11.92	10.2	15.19	24.18	18.16	37.61
1	63	1	23.12	0	0	0	1	2	0	1	49.83	47.57	5.27	131.58	97.91	174.96	126.56	28.22	14.07	10.04	26.23	20.89	21.58	39.89
1	65	1	22.1	0	0	0	1	2	0	1	36.35	44.78	4.34	142.42	94.04	177.01	119.46	24.66	14.05	6.16	20.14	27.79	22	42.81
1	53	1	29.52	0	0	0	1	2	0	1	44.14	49.06	6.09	85.31	102.58	208.43	128.31	25.24	16.65	7.96	16.61	20.13	32.35	39.1
1	56	1	20.49	0	0	0	1	2	0	1	44.58	48.12	4.34	76.1	90.49	233.61	142.32	25.42	13.2	9.84	21.7	19.64	19.65	41.12
1	64	1	26	0	0	0	1	2	0	1	40.06	45.66	5.73	84.59	84.19	203.24	135.47	23.39	11.93	13.95	24.36	16.72	17.04	40.92
1	74	1	22.61	0	0	0	1	2	0	1	41.5	36.55	3.45	98.01	86.61	137.54	150.13	22.51	16.88	9.87	22.49	29.53	20.97	40.45
1	59	1	24.9	0	0	0	1	2	0	1	38.01	52.33	3.27	78.54	103.33	123.22	107.13	23.18	14.93	7.97	22.31	22.24	21.54	42.6
1	71	1	27.49	0	0	0	1	2	0	1	50.25	48.93	2.39	121.17	102.99	182.16	113.5	24.75	18.78	7.37	22.86	22.7	15.64	40.72
1	52	1	25.09	0	0	0	1	2	0	1	40.84	53.62	4.68	79.85	77.77	201.54	141.26	38.93	9.78	4.74	23.51	22.23	19.13	36.74
1	52	1	25.05	0	0	0	1	2	0	1	37.52	50.53	1.11	90.61	83.06	171.21	102.58	25.47	17.67	9.65	24.08	20.07	28.45	38.93
1	55	1	23.87	0	0	0	1	2	0	1	38.91	48.76	2.75	151.81	104.97	153.04	119.39	33.8	17.37	16.14	26.77	12.45	17.4	38.82
1	55	1	25.69	0	0	0	1	2	0	1	47.95	41.13	5.61	75.49	87.28	166.6	175.98	24.26	11.14	10.08	30.01	21.31	25.53	41.86
1	55	1	27.26	0	0	0	1	2	0	1	44.12	56.55	2.58	73.88	93.77	215.68	142.5	27.68	14.85	4.78	20.51	22.22	19.18	41.75
1	54	1	23.09	0	0	0	1	2	0	1	37.87	43.37	3.48	78.61	118.36	160.67	133.95	39.78	17.69	13.93	18.97	14.55	13.8	40.59
1	53	1	23.83	0	0	0	1	2	0	1	50.28	45.25	5.02	105.52	86.31	179.11	122.13	33.95	13.42	7.1	19.4	22.9	21.89	42.02
1	49	1	25.19	0	0	0	1	2	0	1	48.56	41.34	4.62	110.02	81.07	212.91	151.4	32.82	11.61	6.64	22.86	20.61	20.2	42.55
1	69	1	25.72	0	0	0	1	2	0	1	41.37	46.69	5.1	125.57	98.9	133.39	114.62	27.82	8.61	6.68	16.04	32.16	15.41	44
1	65	1	22.58	0	0	0	1	2	0	1	34.84	43.57	5.23	126.35	98.15	174.32	139.76	36.66	17.92	9.22	23.25	26.59	31.5	39.3
1	68	1	27.54	0	0	0	1	2	0	1	38.54	48.05	4.34	119.36	83.55	187.68	125.19	40.74	14.21	14.17	18.44	27.3	18.31	40.22
1	65	1	24.74	0	0	0	1	2	0	1	36.93	28.36	4.19	88.24	114.32	199.37	141.3	24.43	10.47	13.22	22.41	28.72	23.26	42.89
1	52	1	26.2	0	0	0	1	2	0	1	40.96	43.53	4.16	117.97	83.01	168.75	128.74	40.81	12.53	6.6	22	14.55	19.41	38.86
1	65	1	24.66	0	0	0	1	2	0	1	54.13	41.78	4.39	103.9	91.05	223.9	146.64	28.67	13.68	9.65	17.49	26.57	27.15	40.7
1	57	0	25.75	0	0	0	1	2	0	1	35.91	43.04	5.86	111.8	120.97	184.66	141.99	36.18	10.42	8.99	27.58	19.21	25.49	41.21
1	69	0	23.17	0	0	0	0	2	0	1	48.05	42.14	3.89	123.37	79.58	174.3	160.08	28.46	10.49	9.34	24.2	35.12	15.01	40.52
1	63	0	23.24	0	0	0	0	2	0	1	24.59	46.8	3.11	85.53	73.85	153.48	157.22	44.2	11.92	12.27	23.5	23.55	6.03	41.97
1	69	0	25.55	0	0	0	0	2	0	1	40.51	51.16	6.38	67.08	86.9	133.5	131.43	24.1	8.69	9.65	14.38	33.51	30.17	41.52
1	58	0	25.12	0	0	0	0	2	0	1	46.41	52.8	0.99	87.89	85.08	178.89	100.51	34.87	16.25	11.68	21.24	21.87	14.38	40.85
1	56	0	25.8	0	0	0	0	2	0	1	48.7	49.76	2.83	95.73	90.27	174.21	126.41	37.91	11.72	8.28	18.79	42.65	7.46	42.62
1	45	0	29.83	0	0	0	0	2	0	0	37.96	53.85	3.54	111.67	75.12	165	133.13	25.11	15.71	12.65	16.29	20.03	15.72	37.2
1	72	0	24.7	0	0	0	0	2	0	0	38.68	58.89	4.72	81.37	81.58	208.96	127.33	31.88	13.85	11.92	21.89	24.23	17.15	40.75
1	53	0	23.95	0	0	0	0	2	0	0	46.21	48.33	4.42	109.32	98.44	172.32	146.03	35.99	15.17	9.65	17.19	27.24	22.1	38.04
1	55	0	26.89	0	0	0	0	2	0	0	43.46	44.18	4.11	131.15	90.61	159.45	144.93	35.54	14.56	9.65	19.46	26.84	20.61	40.45
1	73	0	25.36	0	0	0	0	2	0	0	38.93	46.29	6.36	94.25	105.58	188.47	133.29	32.63	13.7	10.22	27.34	24.53	16.72	39.27
1	73	0	26.85	0	0	0	0	2	0	0	43.07	43.62	4.49	105.27	81.49	195.68	99.28	38.31	14.2	13.43	16.97	28.95	12.42	37.32
1	65	0	25.05	0	0	0	0	2	0	0	43.03	44.22	5.69	117.75	94.79	137.09	117.43	42.39	9.79	8.34	21.68	26.56	14.64	41.38
1	60	0	24.21	0	0	0	0	2	0	0	41.45	48.85	3.22	122.42	102.4	185.04	109.88	41.71	9.07	10.27	20.26	20.26	23.08	40.51
1	72	0	22.81	0	0	0	0	2	0	0	36.18	38.97	3.85	112.29	84.46	164.92	142.45	29.13	13.85	12.63	20.48	28.18	15.97	41.77
1	58	0	31.05	0	0	0	0	2	0	0	40.85	53.15	5.38	110.02	92.25	214.4	127.68	29.83	10.42	4.01	14.7	31.16	26.72	37.63
1	73	0	25.88	0	0	0	0	2	0	0	46.16	53.38	4.95	131.23	87.2	130.24	104.3	27.76	12.18	4.22	22.39	29.56	13.91	40.45
1	67	0	30.08	0	0	0	0	2	0	0	44.63	44.28	2.82	128.76	107.63	136.11	174.06	43.59	11.55	8.04	21.23	21.49	23.48	39.54
1	47	0	22.62	0	0	0	0	2	0	0	39.31	45.49	4.41	110.02	104.1	159.17	129.39	20.96	9.92	8.51	26.28	35.98	19.15	41.05
1	54	0	27.49	0	0	0	0	2	0	0	23.69	52.54	4.34	98.93	74.24	201.68	99.72	40.05	15.97	9.38	18.29	37.03	23.47	38.23
1	49	0	22.59	0	0	0	0	2	0	0	40.57	35.28	4.03	113.63	103.29	180.8	142.63	28.47	18.36	12.19	19.7	19.87	12.82	42.58
1	54	0	25.25	0	0	0	0	2	0	0	43.31	65.32	4.17	94.5	102.67	138	133.49	29.35	12.32	7.64	12.87	23.89	25.07	38.56
1	67	0	24.65	0	0	0	0	2	0	0	42.78	37.77	5.03	145.22	84.74	216.43	139.63	29.28	13.48	7.78	22.12	24.16	25.83	45.68
1	59	0	24.11	0	0	0	0	2	0	0	44.03	53.16	4.85	130.48	82.17	174.21	149.86	26.16	13.01	5.46	25.23	16.41	18.57	43.81
1	54	0	19.78	0	0	0	0	2	0	0	44.85	26.24	4.41	112.26	79.89	220.04	108.64	27.13	10.12	13.13	24.47	30.67	18.43	39.24
1	62	0	26.96	0	0	0	0	2	0	0	45.96	45.82	4.34	119.03	93.75	129.34	106.39	28.64	12.05	9.19	20.68	14.89	24.68	44.31
1	56	0	23.98	0	0	0	0	2	0	0	34.91	48.13	4.34	107.86	89.21	125.54	153.25	29.5	8.53	13.49	20.22	27.94	23.5	37.79
1	57	0	25.55	0	0	0	0	2	0	0	44.4	49.1	5.72	126.04	93.79	123.61	163.29	31.98	7.24	9.32	16.13	21.85	15.77	37.37
1	82	0	26.04	0	0	0	0	2	0	0	36.85	45.64	2.99	93.27	80.88	144.67	159.79	31.95	10.86	8.91	16.48	19.36	16.72	34.71
1	46	0	19.98	0	0	0	0	2	0	0	45.85	45.73	6.51	117.94	73.61	154.33	127.62	24.02	11.29	8.75	16.38	19.84	13.23	43.08
1	77	0	24.26	0	0	0	0	2	0	0	44.33	51.76	4.54	110.54	109.15	158.18	137.09	29.45	15.11	9.95	19.77	27.53	23.99	44.54
1	61	0	28.45	0	0	0	0	2	0	0	37.61	48.08	2.88	101.95	90.98	130.62	117.59	32.32	13.32	10.96	22.43	28.41	22.84	38.83
1	55	0	26.91	0	0	0	0	2	0	0	49.11	39.97	4.34	75	75.63	225	136.14	26.14	14.03	10.27	20.05	17.48	23.19	40.78
1	63	0	26.59	0	0	0	0	2	0	0	41.34	58.56	3.73	99.85	80.05	169.46	166.1	26.5	8.95	4.16	22.02	19.72	22.94	41.52
1	66	0	23.46	0	0	0	0	2	0	0	40.91	43.83	4.34	121.05	87.44	209.53	102.63	32.84	17.23	11.63	25.21	28.62	19.64	39.79
1	59	0	24.45	0	0	0	0	2	0	0	40.13	54.1	4.12	104.37	90.97	162.33	120.09	36.22	11.7	11.61	12.62	24.89	18.13	40.91
1	49	0	25.35	0	0	0	0	3	0	0	38.23	39.5	6.01	93.22	77.75	168.6	169.52	21.6	10.1	6.41	18.85	33.38	17.97	44.39
1	60	0	22.89	0	0	0	0	3	0	0	36.44	47.12	6.06	109.42	101.99	159.08	160.83	20.15	11.88	9.97	25.67	21.8	12.34	36.71
1	54	0	22.67	0	0	0	0	3	0	0	39.75	41.08	4.56	111.98	71.75	175.42	122.49	37.09	9.87	9.65	17.2	19.94	21.72	38.95
1	54	0	23.39	0	0	0	0	3	0	0	47.02	45.85	4.39	83.34	99.96	214.21	158.67	27.43	14.71	9.79	22.68	28.12	7.27	41.83
1	60	0	23.12	0	0	0	0	3	0	0	51.72	51.77	5.05	90.29	105.91	167.39	146.86	37.82	13.74	6.93	18.79	22.98	21.97	39.52
1	58	0	19.97	0	0	0	0	3	0	0	37.03	52.66	4.23	80.41	75.63	144.88	178.11	39.64	11.46	7.49	19.93	29.16	23.07	40.45
1	61	0	25.52	0	0	0	0	3	0	0	47.22	50.44	3.68	109.34	86.4	169.3	145.17	29.87	11.62	12.8	21.33	32.47	19.92	42.89
1	64	0	27.79	0	0	0	0	3	0	0	48.23	46.4	5.52	133.73	91.24	160.57	120.05	36.06	15.96	7.09	23.51	22.82	16.29	40.45
1	56	0	24.4	0	0	0	0	3	0	0	40.58	48.7	4.34	91.31	117.9	188.75	106.07	27.92	14.34	14.65	27.63	23.09	17.45	43.38
1	52	0	25.94	0	0	0	0	3	0	0	31.35	45.29	4.34	102.38	82.71	193.77	145.24	25.21	14.54	7.32	25.11	28.78	22.13	39.89
1	55	0	22.37	0	0	0	0	3	0	0	44.43	44.91	4.34	92.48	71.15	191.55	108.73	26.95	17.38	12.73	20.94	29.5	19.38	37.19
1	59	0	26.99	0	0	0	0	3	0	0	48.29	40.41	5.26	95.43	98.93	159.04	108.67	26.45	17.91	8.29	17.2	30.56	30.51	39.38
1	54	0	26.87	0	0	0	0	3	0	0	43.49	49.02	5.11	149.18	97.25	161.41	116.84	27.05	12.56	14.96	18.3	32.87	17.96	42.96
1	69	0	20	0	0	0	0	3	0	0	39.17	47.41	4.71	114.57	97.19	173.73	170.31	26.56	15.97	12.8	9.22	21.06	21.31	41.39
1	66	0	26.32	0	0	0	0	3	0	0	40.63	53.58	4.1	107.88	100.15	146.71	98.61	27.76	13.64	13.03	15.62	11.19	20.29	42.72
1	75	0	26.58	0	0	0	0	3	0	0	44.11	54.45	4.44	118.11	75.34	196.95	119.41	28.94	15.69	7.97	22.46	27.74	11.69	41.67
1	44	0	21.19	0	0	0	0	3	0	0	34.54	44.8	2.11	108.43	107.08	151.06	144.28	26.47	10.58	13.34	21.77	21.58	14.75	45.85
1	58	0	17.34	0	0	0	0	3	0	0	43.81	50.85	3.85	94.25	86.24	151.44	140.33	34.49	7.13	9.65	10.83	23.23	15.84	43.26
1	53	0	24.45	0	0	0	0	3	0	0	50.44	42.23	4.35	105.48	78.18	164.86	140.57	33.81	9.75	7.06	14.61	36.81	13.48	41.33
1	53	0	23.86	0	0	0	0	3	0	0	33.73	35.75	4.3	120.84	114.77	226.2	117.49	37.92	9.63	5.62	18.67	23.65	30.29	39.22
1	75	0	24.28	0	0	0	0	3	0	0	40.22	59.27	4.92	110.02	87.67	197.46	121.12	33.36	11.28	8.63	20.02	24.05	10.66	37.07
1	61	0	26.54	0	0	0	0	3	0	0	36.88	31.28	1.97	147.42	106.29	194.05	139.81	27.7	10.31	6.45	19.56	22.02	7.76	39.24
1	70	0	23.43	0	0	0	0	3	0	0	34.72	49.97	5.65	82.77	111.37	170.93	97.83	25.49	7.54	6.95	19.31	29	26.49	39.98
1	60	0	22.98	0	0	0	0	3	0	0	40.77	49.72	6.47	121.73	76.32	179.77	133.76	25.82	7.87	6.82	23	26.89	26.87	37.22
0	62	1	25.86	1	1	1	1	1	1	1	39.78	62.94	6.02	112.32	66.34	173.47	147.18	30.51	15.94	11.32	26.56	25.33	14.77	37.24
0	64	1	21.58	1	1	1	1	1	1	1	42.13	54.42	6.38	114.88	94.27	143.06	139.39	30.97	18.15	10.23	23.07	31.18	20.22	40.4
0	62	1	22.94	1	1	1	1	1	1	1	41.81	48.78	5.63	134.64	67.1	184.69	109.8	33.61	14.31	12.63	31.68	23.11	21.53	41.99
0	60	1	27.03	1	1	1	1	1	1	1	44.83	58.56	3.95	125.46	83.02	127.35	171.66	32.03	10.49	9.82	26.17	24.07	17.05	42.97
0	71	1	23.45	1	1	1	1	1	1	1	41.8	45.24	4.2	131.2	93.69	176	98.29	29.86	15.38	12.27	22.16	28.92	16.67	40.83
0	66	1	25.11	1	1	1	1	1	1	1	48.85	54.65	4.43	109.78	79.04	191.2	147.63	34.29	7.4	7.84	23.07	19.94	24.64	44.02
0	40	1	20.62	1	1	1	1	1	1	1	33.49	58.25	2.31	106.38	89.94	178.32	127.41	28.01	12.57	10.4	14.61	27.75	11.32	40.62
0	62	1	22.83	1	1	1	1	1	1	1	40.79	58.45	4.6	58.36	104.43	228.43	120.95	36.02	12.29	10.09	22.24	29.84	21.82	39.3
0	64	1	20.97	1	1	1	1	1	1	1	45.64	36.68	6.01	103.82	102.14	198.24	140.68	32.57	9.94	5.54	18.35	32.13	22.31	40.05
0	63	1	31.52	1	1	1	1	1	1	1	33.52	43.75	3.38	93.13	77	201.33	140.07	24.71	10.07	8.82	25.65	19.05	17.3	43.11
0	58	1	21.22	1	1	1	1	1	0	1	49.92	63.05	2.78	146.36	94.43	144.85	147.16	35.13	8.37	6.29	13.99	19.6	15.99	43.05
0	70	1	21.82	1	1	1	1	1	0	1	39.02	56.8	4.28	156.45	113.59	130.31	143.92	35.53	15.7	6.94	24.96	25.47	15.34	43.46
0	61	1	26.02	1	1	1	1	1	0	1	43.04	46.29	5.67	103.92	94.64	198.54	146.97	35.13	15.33	14.83	18.67	16.29	3.41	38.82
0	62	1	25.38	1	1	1	1	1	0	1	47.82	52.52	4.93	129.53	100.48	186.21	155.64	41.23	8.81	11.03	23.01	21.38	26.6	39.65
0	72	1	28.52	1	1	1	1	1	0	1	44.6	41.25	1.33	112.34	83.15	206.96	143.52	42.41	8.47	5.1	13.41	29.45	15.26	41.74
0	54	1	26.01	1	0	1	1	1	0	1	52.6	44.74	4.37	101.64	99.57	188.81	136.35	23.52	14.62	8.21	18.73	29.12	14.64	39.65
0	50	1	26.19	1	0	1	1	1	0	1	43.12	42.58	3.66	76.2	93.24	150.92	143.77	33.71	15.54	11.95	17.33	26.72	28.42	39.97
0	73	1	25.25	1	0	1	1	1	0	1	48.87	51.01	4.9	117.3	100.4	193.23	132.4	35.5	11.53	13.67	13.32	27.41	21.12	40.5
0	42	1	24.18	1	0	1	1	1	0	1	55.66	50.81	3.45	106.37	98.43	150.87	126.25	22.52	14.38	9.69	25.22	26.73	19.94	43.99
0	64	1	22.67	1	0	1	1	1	0	1	41.86	44.12	4.99	102.32	106.68	137.67	125.86	38.92	14.55	10.42	18.27	13.65	24.06	41.41
0	59	1	27.2	0	0	0	1	1	0	1	34.45	50.15	6.28	131.14	96.44	137.67	132.74	27.84	7.76	5.96	19.33	36.33	16.91	37.21
0	65	1	26.64	0	0	0	1	1	0	1	45.95	46.8	1.96	141.87	100.08	180.58	126.7	32.75	16.72	6.34	22.21	22.2	27.66	42.4
0	59	1	27.11	0	0	0	1	1	0	1	38.85	46.2	4.31	113.21	88	137.24	171.77	33.62	18.93	14.94	26.52	30.23	20.12	39.76
0	70	1	25.36	0	0	0	1	1	0	1	47.14	44.93	4.23	78.87	79.88	179.02	92.29	23.9	21.75	15.92	24.37	26.63	12.11	39.74
0	49	1	26.24	0	0	0	1	1	0	1	46.3	47.26	6.91	101.68	102.7	146.17	151.78	30.87	14.96	8.23	25.4	23.91	14.69	39.55
0	49	1	29.26	0	0	0	1	2	0	1	45.64	38.5	4.59	144.64	76.54	197.47	138.17	24.31	15.2	7.4	20.73	20.77	19.55	39.93
0	56	1	24.13	0	0	0	1	2	0	1	44.02	57.97	3.81	95.78	86.55	156.47	137.45	27.25	9.03	12.53	24.79	16.95	22.33	40.18
0	77	1	22.65	0	0	0	1	2	0	1	37.31	53.5	4.96	97.92	98.73	184.57	127.4	35.34	10.12	12.09	29.44	28.73	24.95	38.93
0	64	1	24.91	0	0	0	1	2	0	1	37.2	42.53	5.75	107.23	82.1	196.76	170.87	29.78	15.58	9.13	22.1	36.25	21.26	48.1
0	61	1	23.76	0	0	0	1	2	0	1	45.02	43.79	3.95	94.11	102.7	214.54	93.51	31.2	16.64	8.57	21.78	26.03	22.67	43.25
0	60	1	27.82	0	0	0	1	2	0	1	53.33	53.17	3.92	102.82	99.08	182.84	160.96	37.65	14.77	12.31	20.23	28.61	19.65	39.86
0	65	1	25.93	0	0	0	1	2	0	1	41.22	55.63	5.09	115.27	104.99	183.67	127.58	27.26	19.77	8.2	17.87	28.95	16.08	40.22
0	61	1	26.36	0	0	0	1	2	0	1	44.97	41.1	3.29	99.88	81.92	180.99	148.1	45.15	10.24	11.54	22.74	27.2	22.7	39.1
0	50	1	22.3	0	0	0	1	2	0	1	29.12	50.98	6.05	140.54	82.64	144.52	127.49	37.69	14.51	9.76	25.61	23.24	24.55	42.81
0	68	1	29.38	0	0	0	1	2	0	1	38.6	40.28	3.16	107.58	84.03	160.43	130.72	26.38	14.09	10.78	28.61	25.38	21.4	38.31
0	56	1	19.98	0	0	0	1	2	0	1	41.04	41.45	3.46	143.17	85.91	215.3	150.54	27.37	14.38	9.96	17.21	26.99	19.17	35.5
0	72	1	21.13	0	0	0	1	2	0	1	38.94	46.44	6.54	150.84	65.98	184.44	113.87	40.05	18.38	15.54	21.85	27.21	18.85	36.94
0	61	1	25.22	0	0	0	1	2	0	1	45.57	46.75	4.94	167.32	85.86	172.42	131.2	29.47	14.18	7.36	9.68	26.03	16.03	42.2
0	60	0	23.53	0	0	0	1	2	0	1	41.46	52.41	6.04	95.73	92.54	184.45	132.65	31.42	11.95	8.58	23.47	23.36	24	38.97
0	65	0	23.93	0	0	0	1	2	0	1	43.25	51.94	4.65	105.07	96.79	191.34	147.57	33.76	12.55	7.27	30.3	26.03	27.7	38.21
0	62	0	20.32	0	0	0	1	2	0	1	34.63	34.34	4.79	113.21	98.33	141.29	156.24	31.01	9.73	10.78	22.61	21.16	20.27	47.52
0	78	0	25.57	0	0	0	1	2	0	1	35.66	50.34	5.68	97.08	99.51	204.5	177.97	29.01	19.01	11.81	30.19	33.63	22.31	43.03
0	60	0	21.99	0	0	0	1	2	0	1	34.77	52.45	4.48	127.2	103.26	194.89	108.56	28.87	10.15	10.79	21.69	19.96	13.86	43.01
0	65	0	23.7	0	0	0	1	2	0	0	42.09	41.11	3.38	103.99	93.44	209.17	114.5	30.32	15.03	6.88	24.17	26.77	11.34	39.91
0	62	0	25.97	0	0	0	1	2	0	0	41.11	52.1	4.9	146.12	110	187.65	135.61	31.27	16.92	8.81	12.49	30.2	12.29	44.86
0	63	0	26.64	0	0	0	1	2	0	0	43.66	56.93	5.1	112.26	104.13	178.32	105.15	43.05	15.54	15.37	29.74	28.66	21.53	39.44
0	66	0	23.42	0	0	0	1	2	0	0	39.2	65.4	6.78	83.32	90.22	252.24	146.95	25.6	12.65	14.04	27.05	33.72	16.32	41.54
0	58	0	26.79	0	0	0	1	2	0	0	47.14	46.5	5	124.72	94.02	146.55	135.16	23.12	15.91	6.95	24.06	21.62	24.71	41.62
0	59	0	25.27	0	0	0	1	2	0	0	39.16	49.2	5.03	125.93	83.57	193.46	145.99	25.45	11.28	12.23	24.7	23.63	26.3	39.66
0	61	0	27.53	0	0	0	1	2	0	0	41.2	46.38	5.75	121.1	73.31	163.7	124.68	26.01	14.85	9.58	20.13	24.01	11.78	43.76
0	78	0	21.5	0	0	0	0	2	0	0	47.61	34.7	4.22	93.52	84.39	227.36	125.85	43.96	15.48	6.43	25.84	25.09	13.3	40.49
0	61	0	25.83	0	0	0	0	2	0	0	41.58	54.08	4.03	115.32	101.93	213.49	132.62	24.9	15.17	9.99	23.38	37.29	31.95	41.94
0	49	0	21.29	0	0	0	0	2	0	0	50.65	42.48	5.32	133.96	86.82	181.03	103.84	31.73	11.64	3.98	12.94	28.4	14.81	43.23
0	52	0	23.17	0	0	0	0	2	0	0	38.79	50.22	4.65	129.9	62.08	137.55	136.06	26.82	10.61	13.41	18.21	31.37	24.78	39.88
0	72	0	21.5	0	0	0	0	2	0	0	40.92	40.56	4.65	81.83	97.26	199.11	144.93	25.47	15.89	10.74	19.64	23.38	17.77	43.07
0	47	0	20.12	0	0	0	0	2	0	0	42.86	35.48	5.86	104.93	86.39	202.9	162.16	30.73	16.21	11.11	22.11	21.62	16.1	46.6
0	54	0	23.3	0	0	0	0	2	0	0	43.28	44.46	5.42	105.95	91.91	175.28	165.85	39.21	17.78	8.41	30.65	17.18	30.23	41.87
0	60	0	21.87	0	0	0	0	2	0	0	54.46	49.2	7.76	113.21	87.41	184.68	104.83	31.6	14.38	11.03	18.26	21.26	21.15	40.02
0	58	0	25.22	0	0	0	0	2	0	0	45.96	57.2	7.35	121.33	100.41	116.9	163.4	30.88	11.98	9.17	15.98	24.91	21.2	42.48
0	61	0	26.16	0	0	0	0	2	0	0	40.04	39.14	4.61	109.53	86	176.42	160.66	31.32	18.27	11.35	20.89	24.22	22.16	43.63
0	62	0	26.47	0	0	0	0	3	0	0	49.88	39.19	6.57	116.6	81.78	166.94	155.9	34.72	11.02	11.02	21.78	28.76	25.25	42.94
0	61	0	28.76	0	0	0	0	3	0	0	53.76	46.53	0.99	113.13	85.54	170.63	140.02	37.09	15.57	13.71	19.74	31.73	21.52	44.16
0	53	0	23.15	0	0	0	0	3	0	0	37.32	45.38	4.16	111.97	87.21	164.16	148.25	33.74	12.26	8.46	24.25	25.29	29.71	38.39
0	59	0	26.2	0	0	0	0	3	0	0	53.15	46.16	4.48	117.83	94.43	175.77	110.15	45.9	12.06	6.18	26.17	20.45	18.04	39.39
0	67	0	26.36	0	0	0	0	3	0	0	44.96	51.15	2.33	90.85	100.87	207.57	116.59	28.5	12.16	9.38	18.71	32.97	27.84	43.45
0	63	0	23.32	0	0	0	0	3	0	0	51.37	54.2	4.06	95.85	98.39	125.16	105.56	19.05	14.51	14.89	10.56	31.52	17.9	38.91
0	56	0	25.66	0	0	0	0	3	0	0	41.43	46.45	3.74	89.22	68.63	177.89	161.69	31.6	14.46	11.04	20.14	20.7	26.99	41.94
0	51	0	25.31	0	0	0	0	3	0	0	45.74	45.85	4.53	98.23	83.58	176.24	151.25	33.24	11.82	12.41	20.22	21.63	15.48	37.31
0	81	0	22.74	0	0	0	0	3	0	0	42.04	48.86	5.02	154.66	79.45	197.29	84.21	38.44	7.08	14.13	14.54	23.2	23.9	45.17
0	57	0	26	0	0	0	0	3	0	0	49.44	42.86	3.55	150.9	88.83	176.78	153.19	27.64	10.26	9.37	19.04	24.62	18.08	36.24
0	57	0	23.74	0	0	0	0	3	0	0	37.68	42.55	4.97	83.55	111	207.06	118.35	32.22	16.34	10.1	17.57	27.65	13.35	40.08
0	55	0	27.8	0	0	0	0	3	0	0	41.81	43.07	4.65	122.36	104.42	169.85	128.13	32.28	10.54	12.31	25.25	27.43	19.07	44.8
0	64	0	25.64	0	0	0	0	3	0	0	31.85	44.21	2.44	99.89	89.76	193.38	141.63	35.41	12.54	8.71	27.52	25.7	24.05	41.8
0	53	0	26.26	0	0	0	0	3	0	0	44.58	45.66	6.82	112.43	104.66	200.07	139.87	37.11	11.75	12.43	21.62	27.37	14.48	39.44
0	75	0	23.21	0	0	0	0	3	0	0	50.82	45.48	5.48	132.43	103.53	181.54	149.63	30.81	9.56	8.85	22.62	27.36	25.76	37.96
0	63	0	25.03	0	0	0	0	3	0	0	47.1	48.55	5.9	97.6	76.45	192.6	134.02	34.44	17.19	12.07	14.44	40.42	19.95	43.12
0	65	0	21.72	0	0	0	0	3	0	0	35.19	43.38	3.47	99.24	93.54	177.32	142.3	35.34	12	10.76	24.09	27.84	16.41	43.94
0	61	0	22.66	0	0	0	0	3	0	0	41.56	43.45	3.23	102.55	80.02	141.26	126.96	30.85	9.22	10.14	30.75	19.83	11.19	38.78

## Sheet: Sheet2
组别	年龄	性别	BMI	吸烟史	饮酒史	合并基础疾病	手术方式	麻醉方式	术后并发症	疼痛管理方案	SAS	SDS	VAS	手术时间	ROM	术中出血量	术后引流量	术后首次下地时间	CRP	白细胞计数	血沉	IL-6	TNF-α	膝关节周径
1	53	1	25.67	1	1	1	1	1	1	1	41.64	52.28	4.62	99.09	87.08	211.14	161.38	29.65	11.02	5.23	20.2	20.7	14.6	40.59
1	58	1	18.89	1	1	1	1	1	1	1	40.03	55.39	5.44	139.04	92.76	150.32	92.61	39.31	11.24	8.53	26.87	29.13	24.2	45.2
1	65	1	22.12	1	1	1	1	1	1	1	40.43	45.75	4.21	81.75	92.33	207.64	135.58	30.09	8.99	11.13	28	32.84	11.06	44.14
1	54	1	24.74	1	1	1	1	1	1	1	53.8	40.95	4.55	101.08	78.61	206.82	138.56	24.14	14.71	11.93	21.77	22.29	24.63	45.85
1	56	1	29.52	1	1	1	1	1	1	1	38.89	58.84	7.63	114.08	73.34	163.39	150.57	26.31	20.7	10.07	31.5	34.26	19.18	38.65
1	70	1	25.78	1	1	1	1	1	1	1	47.7	56.65	2.91	65.06	74.84	202.52	161.12	33.79	18.34	13.15	19.79	22.15	10.19	44.4
1	55	1	24.7	1	1	1	1	1	1	1	40.5	57.76	7.39	63.7	88.88	137.41	129.5	42.92	14.99	9.16	29.02	30.15	32.13	35.9
1	71	1	26.5	1	1	1	1	1	0	1	47.97	44.64	4.3	119.55	70.6	206.72	131.89	29.78	9.74	16.23	20.72	19.26	21.66	43.86
1	67	1	21.64	1	0	1	1	1	0	1	42.83	53.43	8.02	75.02	103.22	134.54	113.14	36.93	12.8	8.72	31.68	15.21	18.33	40.8
1	69	1	26.45	1	0	1	1	1	0	1	49.31	44.41	3.19	120.02	93.87	148.2	159.44	27.27	7.28	11.27	30.58	24.4	29.68	44.43
1	65	1	21.43	1	0	1	1	1	0	1	29.33	38.03	4.47	146.87	88.34	206.49	156.97	37.48	20.01	9.42	14.18	26.73	22.2	41.52
1	71	1	26.97	1	0	1	1	1	0	1	44.97	51.75	7.32	134.86	98.55	190.32	154.95	21.5	12.41	8.98	22.07	21.31	21.51	40.47
1	71	1	26.89	1	0	1	1	1	0	1	40.16	40.7	2.91	56.41	76.57	133.91	139.18	39.31	9.87	10.41	20.76	31.46	16.93	37.15
1	79	1	22.56	1	0	1	1	1	0	1	47.44	42.22	5.2	124.06	87.64	219.49	150.03	35.17	15.93	8.98	36.69	24.13	16.94	48.2
1	56	1	24.48	1	0	1	1	1	0	1	45.11	52.99	7.35	116.21	78.99	199.7	147.78	41.33	12.73	10.28	27.18	30.51	16.53	42.38
1	40	1	26.71	0	0	1	1	1	0	1	43.1	54.7	2.51	116.21	94.08	121.29	130.82	39.94	22.5	10.25	27.89	31.39	31.72	39.78
1	71	1	27.07	0	0	0	1	1	0	1	44.16	65.79	4.8	143.76	93.51	186.55	124.61	30.95	15.23	11.24	29.96	23.99	21.51	46.17
1	49	1	17.8	0	0	0	1	1	0	1	43.33	45.27	3.99	155.06	79.54	193.7	117.73	35.49	15.23	14.07	23.09	38.25	25.22	43.1
1	58	1	18.81	0	0	0	1	1	0	1	40.37	57.03	4.59	157.89	75.77	152.48	118.09	36.55	20.97	12.85	30.58	26.31	25.58	43.79
1	76	1	21.39	0	0	0	1	1	0	1	46.2	53.93	5.2	90.89	87.39	185.07	177.27	30.13	13.63	11.15	22.11	22.83	31.34	45.17
1	54	1	21.78	0	0	0	1	2	0	1	47.76	58.14	4.7	127.73	106.75	193.73	131.53	36.15	14.04	11.13	15.34	37.85	26.71	43.18
1	53	1	19.95	0	0	0	1	2	0	1	49.53	43.75	5.79	112.24	89.81	187.15	153.8	29.19	17.46	10.74	28.24	19.48	23	39.52
1	66	1	19.58	0	0	0	1	2	0	1	39.97	45.65	5.33	138.31	93.39	194.81	152.35	36.3	15.23	14.76	26.37	28.16	18.17	44.14
1	59	1	24.87	0	0	0	1	2	0	1	54.05	47.63	3.81	142.8	96.83	199.15	156.42	30.16	15.23	7.19	29.39	24.05	22.44	39.77
1	55	1	21.82	0	0	0	1	2	0	1	51.41	43.02	6.89	92.96	96.97	230.48	144.61	47.49	11.95	11.12	22.73	21.11	25.63	39.93
1	69	1	24	0	0	0	1	2	0	1	38.07	47.59	6.48	71.16	92.3	162.94	152.66	30.01	21.13	11.13	22.47	25.33	21.33	44.41
1	56	1	27.74	0	0	0	1	2	0	1	46.79	47.77	5.2	116.21	93.48	170.67	137.76	28.22	15.23	12.88	32.35	25.58	15.21	38.8
1	52	1	24.86	0	0	0	1	2	0	1	47.37	53.36	6.78	116.21	87.64	124.3	172.3	26.98	19.76	9.77	20.78	30.78	18.03	38.7
1	61	0	25.85	0	0	0	1	2	0	1	31.19	35.3	4.51	116.21	72.95	183.45	161.46	36.67	15.84	11.13	13.87	31.83	11.1	30.04
1	56	0	20.81	0	0	0	1	2	0	1	37.44	42.23	4.7	131.49	82.03	201.96	121.6	32.09	15.23	16.47	20.84	29.59	16.24	44.82
1	70	0	22.06	0	0	0	1	2	0	0	48.38	44.27	5.2	116.21	58.75	190.76	173.33	28.9	17.44	14.31	20.77	30.56	21.51	45.36
1	57	0	21.6	0	0	0	1	2	0	0	47.53	47.06	4.54	112.4	87.53	196.54	106.51	36.7	17.62	12.73	30.26	24.39	21.51	38.1
1	68	0	26.39	0	0	0	1	2	0	0	41.48	44.21	3.48	66.62	87.2	162.19	119.12	26.86	13.61	10.21	29.28	33.93	19.91	39.55
1	62	0	25.3	0	0	0	1	2	0	0	42.59	60.74	6.96	153.98	88.82	207.94	122.45	39.66	19.33	15.19	18.58	30.84	21.68	43.62
1	64	0	26.1	0	0	0	1	2	0	0	41.08	42.56	4.01	115.18	75.26	202.54	129.35	29.53	12.9	7.57	14.28	24.96	17.48	44.87
1	78	0	29.78	0	0	0	0	2	0	0	50.05	54.98	5.2	100.96	98.69	159.14	136.93	26.24	15.23	10.88	25.89	28.75	22.3	43.59
1	59	0	22.58	0	0	0	0	2	0	0	50.08	41.61	6.07	118.57	73.4	97.12	158.66	35.27	16.15	9.56	18.18	28.06	21.47	44.34
1	52	0	27.07	0	0	0	0	2	0	0	35.67	46.67	7.1	110.11	71.59	144.98	159.37	39.99	11.49	9.53	18.37	17.19	22.03	41.46
1	56	0	29.19	0	0	0	0	2	0	0	44.21	56.87	6.12	119.51	92.11	198.52	135.26	49.12	12.55	12.25	25.83	28.19	15.13	42.05
1	71	0	23.66	0	0	0	0	2	0	0	44.21	51.18	4.27	137.07	97.98	163.22	152.16	30.24	22.8	10.98	20.54	19.65	16.83	43.2
1	54	0	23.35	0	0	0	0	2	0	0	47.32	43.69	4.16	116.21	75.73	196.24	113.52	36.03	15.61	9.29	31.52	22.94	26.55	46.96
1	55	0	22.84	0	0	0	0	2	0	0	53.04	35.66	6.43	125.8	83.55	185.77	165.73	29.22	18.06	12.92	34.31	41.95	20.82	43.8
1	57	0	20.74	0	0	0	0	2	0	0	40.14	58.59	4.09	112.82	95.99	171.4	110.72	35.34	15.22	13.24	23.15	38.68	21.24	42.92
1	57	0	29.63	0	0	0	0	2	0	0	43.42	55.44	4.62	120.24	102.25	147.28	99.6	30.21	15.23	11.62	20.91	43.18	21.73	42.38
1	52	0	21.46	0	0	0	0	2	0	0	48.98	43.76	4.87	141.83	70.28	186.53	127.15	30.72	19.14	12.02	28.25	23.69	23.94	43.58
1	73	0	20.54	0	0	0	0	3	0	0	44.42	53.2	7.59	115.96	67.26	233.29	141.88	23.02	16.11	10.29	17.32	25.94	32.93	46.13
1	69	0	27.54	0	0	0	0	3	0	0	39.54	56.41	5.2	147.19	89.19	215.37	147.31	39.74	11.53	10.96	15.86	22.85	27.8	40.27
1	65	0	25.67	0	0	0	0	3	0	0	51.59	38.59	5.94	119.66	88.49	163.97	155.49	29.08	9.71	11.13	19.88	33.92	22.04	39.63
1	72	0	27.28	0	0	0	0	3	0	0	43.34	43.71	5.27	95.78	87.71	153.81	137.23	28.16	13.6	12.99	32.35	29.23	24.07	40.82
1	72	0	21.27	0	0	0	0	3	0	0	42.9	59.72	4.56	150.2	95.57	166.04	129.64	27.98	13.14	11.13	22.56	31.47	13.73	39.32
1	70	0	23.85	0	0	0	0	3	0	0	50.03	60.15	5.2	91.07	83.91	195.73	122.03	23.61	13.64	9.03	22.96	25.95	30.01	36.28
1	58	0	30.52	0	0	0	0	3	0	0	43.39	51.56	5.2	154.38	80.69	183.64	106.87	44.2	17.16	11.64	26.34	24.71	19.85	42.4
1	71	0	25.19	0	0	0	0	3	0	0	39.15	45.59	4.99	131.71	83.55	227.81	117.92	39.8	20.24	10.79	21.64	16.67	22.21	43.42
0	60	1	23.34	1	1	1	1	1	1	1	44.49	55.83	4.33	119.11	78.55	156.11	152.12	27.72	12.77	9.65	15.66	27.07	20.07	43.1
0	65	1	25.12	1	1	1	1	1	1	1	48.14	48.66	4.65	113.91	91.65	224.67	135.42	41.71	14.94	9.65	14.07	30.12	15.43	43.16
0	67	1	30.35	1	1	1	1	1	1	1	49.43	59.29	3.62	123.21	90.94	177.36	149.17	29.68	11.93	9.65	21.64	45.6	13.84	39.03
0	63	1	24.37	1	1	1	1	1	1	1	41.04	47.2	4.03	109.71	87.9	169.55	118.09	32.14	10.9	5.62	22.31	30.17	17.82	39.85
0	47	1	26.63	1	1	1	1	1	1	1	42.94	41.36	4.91	88.31	80.91	182.19	164.53	22.99	13.45	8.76	20.94	21.33	25.04	40.23
0	59	1	27.54	1	1	1	1	1	1	1	47.6	56.75	3.95	107.85	90.18	175.92	143.11	26.95	11.65	8.18	21.58	20.05	30.07	41.86
0	64	1	28.16	1	1	1	1	1	1	1	36.79	43.84	4.84	110.02	101.17	186	120.3	37.46	15.89	11.11	21.09	23.79	14.52	38.43
0	60	1	26.36	1	1	1	1	1	1	1	49.05	44.64	3.62	118.07	82.47	193.85	161.84	38.07	14.59	12.54	15.73	22.22	15.5	36.14
0	62	1	23.85	1	1	1	1	1	1	1	24.25	45.08	3.95	134.1	99.51	174.66	112.23	35.49	10.75	10.66	24.5	22.33	11.04	45.85
0	61	1	24.6	1	1	1	1	1	1	1	46.75	41.25	4.81	84.38	104.5	184.43	172.53	26.05	8.19	10.81	17.11	37.42	17.12	42.11
0	56	1	23.31	1	1	1	1	1	1	1	46.55	46.65	6.46	98.22	89.57	135.34	163.19	28.4	11.38	7.8	23.53	24.14	13.82	40.44
0	43	1	22.55	1	1	1	1	1	1	1	44.21	49.41	4.54	155.47	92.3	204.35	111.71	33.13	18.18	8.5	16.92	23.78	13.87	37.06
0	61	1	26.41	1	1	1	1	1	1	1	43.49	40.13	3.5	115.49	90.5	127.23	130.5	39.23	11.54	7.86	20.68	32.78	19.64	39.53
0	62	1	23.67	1	1	1	1	1	1	1	39.66	51.75	6.01	135.82	113.78	163.72	146.78	28.35	14.21	9.78	25.05	32.92	15.57	36.42
0	43	1	25.99	1	1	1	1	1	1	1	50.08	52.21	2.22	122.87	73.34	155.74	113.9	28.9	11.24	3.92	18.97	25.93	27.72	38.45
0	64	1	22.36	1	1	1	1	1	1	1	42.92	46.01	3.71	128.11	82.36	217.6	157.64	31.42	11.84	13.07	19.75	30.02	16.62	39.9
0	60	1	21.45	1	1	1	1	1	1	1	43.77	42.36	4.07	111.88	112.29	179.41	123.25	30.39	13.68	12.8	23.25	30.68	20.16	42.89
0	69	1	22.25	1	1	1	1	1	1	1	39.4	34.44	3.92	92.23	108.66	195.06	138.98	28.87	10.7	7.2	19.97	16.54	16.66	41.06
0	62	1	25.89	1	1	1	1	1	0	1	46.58	46.22	2.32	145.37	84.83	174.21	150.98	32.08	10.88	15.35	26.06	20.41	10.1	40.45
0	51	1	23.57	1	1	1	1	1	0	1	50.41	48.8	2.86	142.81	103.73	207.5	128.65	29.54	16.01	10.4	23.01	26.06	20.73	40.45
0	60	1	20.28	1	1	1	1	1	0	1	39.53	51.18	3.53	113.48	72.96	159.92	138.75	32.62	11.91	13.25	24.17	29.5	19.65	38.28
0	73	1	26.07	1	1	1	1	1	0	1	44.75	45.86	3.29	129.67	96.38	213.82	147.3	24.38	12.71	12.39	11.76	20.41	11.97	38.34
0	55	1	25.32	1	1	1	1	1	0	1	43.8	40.84	5.54	110.02	89.71	171.05	96.28	33.44	9.87	10.07	20.25	27.86	24.81	37.12
0	57	1	24.04	1	1	1	1	1	0	1	37.72	28.63	7.66	122.21	109.36	220.24	141.96	25.84	10.35	10.47	16.98	29.11	14	40.45
0	49	1	20.69	1	1	1	1	1	0	1	50.67	60.19	6.25	93.3	88.58	154.76	128.99	27.88	12.85	11.11	5.84	14.98	24.19	41.16
0	72	1	26.41	1	1	1	1	1	0	1	31.79	42.26	5.58	121.77	100.65	171.25	118.53	31.98	9.57	10.66	18.99	22.71	16.46	38.86
0	64	1	23.82	1	1	1	1	1	0	1	39.93	54.66	4.09	81.01	89.65	176.36	148.58	33.49	11.92	10.68	15.71	26.34	15.96	38.16
0	64	1	27.61	1	1	1	1	1	0	1	31.58	39.73	5.12	161.83	84.61	178.78	109.73	22.95	10.28	3	23.82	13.82	11	38.84
0	67	1	23.86	1	0	1	1	1	0	1	48.76	49.23	5.67	104.07	74.2	182.61	110.25	33.52	7.36	10.3	12.92	25.48	17.21	39.75
0	74	1	21.02	1	0	1	1	1	0	1	51.54	54.16	4.34	130.39	105.25	147.09	157.24	32.55	11.88	13.09	27.77	29.05	18.2	42.69
0	48	1	22.23	1	0	1	1	1	0	1	37.89	44.41	3.28	143.57	87.03	156.56	88.76	35.29	12.66	7.66	14.59	19.24	20.29	42.25
0	56	1	24.14	1	0	1	1	1	0	1	43.06	47.63	4.34	99.05	94.99	158.76	131.23	41.87	14.48	6.23	12.45	22.14	12.71	41.97
0	64	1	27.74	1	0	1	1	1	0	1	46.83	42.2	2.68	142.81	83.52	177.32	113.82	25.51	11.02	16.51	15.04	16.97	24.74	45.26
0	53	1	23.66	1	0	1	1	1	0	1	43.32	46.09	3.53	153.48	107.18	174.21	115.9	28.81	11.33	10.1	16.88	33.29	16.87	38.55
0	56	1	23.78	1	0	1	1	1	0	1	37.21	52.13	5.18	115.17	97.02	178.94	127.77	20.47	14.58	6.75	18.36	29.46	12.9	41.91
0	66	1	21.07	0	0	1	1	1	0	1	50.67	44.13	4.34	98.82	93.82	137.36	102.45	27.87	17.48	7.83	23.81	24.42	14.13	38.31
0	69	1	22.78	0	0	1	1	1	0	1	44.72	45.78	3.71	102.98	112.12	174.21	144.99	26.54	15.89	2.78	22.1	31.14	20.36	39.99
0	66	1	22.8	0	0	0	1	1	0	1	46.83	42.06	4.81	109.48	66.54	155.74	143.99	35.21	8.29	9.42	9.81	27.1	21.21	41.48
0	60	1	21.49	0	0	0	1	1	0	1	48.79	43.71	7.08	99.96	74.68	191.85	112.67	33.43	8.16	16.21	24.86	22.38	18.2	38.01
0	51	1	24.28	0	0	0	1	1	0	1	32.55	51.54	3.72	97.45	101.49	203.43	122.38	35.66	13.62	7.42	20.68	28.21	17.67	39.18
0	63	1	23.41	0	0	0	1	1	0	1	37.69	37.5	3.84	78.41	76.85	163.48	97.92	39.93	10.23	9.7	29.98	17.76	16.43	37.9
0	61	1	22.63	0	0	0	1	1	0	1	50.95	53.97	3.99	117.7	97.83	146.58	157.51	28.34	18.9	7.91	21.56	15.43	15.65	44.18
0	58	1	23.11	0	0	0	1	1	0	1	32.17	54.29	4.23	96.67	92.84	185.89	125.4	33.78	10.4	13.41	27.97	21.97	20.96	40.61
0	62	1	22.62	0	0	0	1	1	0	1	44.04	36.38	4.51	114.22	106.27	156.68	108.5	28.72	7.36	9.41	27.68	34.19	15.33	42.4
0	65	1	24.07	0	0	0	1	1	0	1	37.55	41.62	3.99	150.65	109.14	147.92	123.78	29.44	7.62	11.49	24.65	19.95	13.5	40.47
0	72	1	23.66	0	0	0	1	2	0	1	37.42	39.52	1.54	85.77	101	166.27	125.12	24.46	12.18	13.12	24.99	28.76	13.99	37.71
0	56	1	22.68	0	0	0	1	2	0	1	52.34	48.69	4.07	114.59	92.39	162.62	129.87	29.54	11.92	10.2	15.19	24.18	18.16	37.61
0	63	1	23.12	0	0	0	1	2	0	1	49.83	47.57	5.27	131.58	97.91	174.96	126.56	28.22	14.07	10.04	26.23	20.89	21.58	39.89
0	65	1	22.1	0	0	0	1	2	0	1	36.35	44.78	4.34	142.42	94.04	177.01	119.46	24.66	14.05	6.16	20.14	27.79	22	42.81
0	53	1	29.52	0	0	0	1	2	0	1	44.14	49.06	6.09	85.31	102.58	208.43	128.31	25.24	16.65	7.96	16.61	20.13	32.35	39.1
0	56	1	20.49	0	0	0	1	2	0	1	44.58	48.12	4.34	76.1	90.49	233.61	142.32	25.42	13.2	9.84	21.7	19.64	19.65	41.12
0	64	1	26	0	0	0	1	2	0	1	40.06	45.66	5.73	84.59	84.19	203.24	135.47	23.39	11.93	13.95	24.36	16.72	17.04	40.92
0	74	1	22.61	0	0	0	1	2	0	1	41.5	36.55	3.45	98.01	86.61	137.54	150.13	22.51	16.88	9.87	22.49	29.53	20.97	40.45
0	59	1	24.9	0	0	0	1	2	0	1	38.01	52.33	3.27	78.54	103.33	123.22	107.13	23.18	14.93	7.97	22.31	22.24	21.54	42.6
0	71	1	27.49	0	0	0	1	2	0	1	50.25	48.93	2.39	121.17	102.99	182.16	113.5	24.75	18.78	7.37	22.86	22.7	15.64	40.72
0	52	1	25.09	0	0	0	1	2	0	1	40.84	53.62	4.68	79.85	77.77	201.54	141.26	38.93	9.78	4.74	23.51	22.23	19.13	36.74
0	52	1	25.05	0	0	0	1	2	0	1	37.52	50.53	1.11	90.61	83.06	171.21	102.58	25.47	17.67	9.65	24.08	20.07	28.45	38.93
0	55	1	23.87	0	0	0	1	2	0	1	38.91	48.76	2.75	151.81	104.97	153.04	119.39	33.8	17.37	16.14	26.77	12.45	17.4	38.82
0	55	1	25.69	0	0	0	1	2	0	1	47.95	41.13	5.61	75.49	87.28	166.6	175.98	24.26	11.14	10.08	30.01	21.31	25.53	41.86
0	55	1	27.26	0	0	0	1	2	0	1	44.12	56.55	2.58	73.88	93.77	215.68	142.5	27.68	14.85	4.78	20.51	22.22	19.18	41.75
0	54	1	23.09	0	0	0	1	2	0	1	37.87	43.37	3.48	78.61	118.36	160.67	133.95	39.78	17.69	13.93	18.97	14.55	13.8	40.59
0	53	1	23.83	0	0	0	1	2	0	1	50.28	45.25	5.02	105.52	86.31	179.11	122.13	33.95	13.42	7.1	19.4	22.9	21.89	42.02
0	49	1	25.19	0	0	0	1	2	0	1	48.56	41.34	4.62	110.02	81.07	212.91	151.4	32.82	11.61	6.64	22.86	20.61	20.2	42.55
0	69	1	25.72	0	0	0	1	2	0	1	41.37	46.69	5.1	125.57	98.9	133.39	114.62	27.82	8.61	6.68	16.04	32.16	15.41	44
0	65	1	22.58	0	0	0	1	2	0	1	34.84	43.57	5.23	126.35	98.15	174.32	139.76	36.66	17.92	9.22	23.25	26.59	31.5	39.3
0	68	1	27.54	0	0	0	1	2	0	1	38.54	48.05	4.34	119.36	83.55	187.68	125.19	40.74	14.21	14.17	18.44	27.3	18.31	40.22
0	65	1	24.74	0	0	0	1	2	0	1	36.93	28.36	4.19	88.24	114.32	199.37	141.3	24.43	10.47	13.22	22.41	28.72	23.26	42.89
0	52	1	26.2	0	0	0	1	2	0	1	40.96	43.53	4.16	117.97	83.01	168.75	128.74	40.81	12.53	6.6	22	14.55	19.41	38.86
0	65	1	24.66	0	0	0	1	2	0	1	54.13	41.78	4.39	103.9	91.05	223.9	146.64	28.67	13.68	9.65	17.49	26.57	27.15	40.7
0	57	0	25.75	0	0	0	1	2	0	1	35.91	43.04	5.86	111.8	120.97	184.66	141.99	36.18	10.42	8.99	27.58	19.21	25.49	41.21
0	69	0	23.17	0	0	0	0	2	0	1	48.05	42.14	3.89	123.37	79.58	174.3	160.08	28.46	10.49	9.34	24.2	35.12	15.01	40.52
0	63	0	23.24	0	0	0	0	2	0	1	24.59	46.8	3.11	85.53	73.85	153.48	157.22	44.2	11.92	12.27	23.5	23.55	6.03	41.97
0	69	0	25.55	0	0	0	0	2	0	1	40.51	51.16	6.38	67.08	86.9	133.5	131.43	24.1	8.69	9.65	14.38	33.51	30.17	41.52
0	58	0	25.12	0	0	0	0	2	0	1	46.41	52.8	0.99	87.89	85.08	178.89	100.51	34.87	16.25	11.68	21.24	21.87	14.38	40.85
0	56	0	25.8	0	0	0	0	2	0	1	48.7	49.76	2.83	95.73	90.27	174.21	126.41	37.91	11.72	8.28	18.79	42.65	7.46	42.62
0	45	0	29.83	0	0	0	0	2	0	0	37.96	53.85	3.54	111.67	75.12	165	133.13	25.11	15.71	12.65	16.29	20.03	15.72	37.2
0	72	0	24.7	0	0	0	0	2	0	0	38.68	58.89	4.72	81.37	81.58	208.96	127.33	31.88	13.85	11.92	21.89	24.23	17.15	40.75
0	53	0	23.95	0	0	0	0	2	0	0	46.21	48.33	4.42	109.32	98.44	172.32	146.03	35.99	15.17	9.65	17.19	27.24	22.1	38.04
0	55	0	26.89	0	0	0	0	2	0	0	43.46	44.18	4.11	131.15	90.61	159.45	144.93	35.54	14.56	9.65	19.46	26.84	20.61	40.45
0	73	0	25.36	0	0	0	0	2	0	0	38.93	46.29	6.36	94.25	105.58	188.47	133.29	32.63	13.7	10.22	27.34	24.53	16.72	39.27
0	73	0	26.85	0	0	0	0	2	0	0	43.07	43.62	4.49	105.27	81.49	195.68	99.28	38.31	14.2	13.43	16.97	28.95	12.42	37.32
0	65	0	25.05	0	0	0	0	2	0	0	43.03	44.22	5.69	117.75	94.79	137.09	117.43	42.39	9.79	8.34	21.68	26.56	14.64	41.38
0	60	0	24.21	0	0	0	0	2	0	0	41.45	48.85	3.22	122.42	102.4	185.04	109.88	41.71	9.07	10.27	20.26	20.26	23.08	40.51
0	72	0	22.81	0	0	0	0	2	0	0	36.18	38.97	3.85	112.29	84.46	164.92	142.45	29.13	13.85	12.63	20.48	28.18	15.97	41.77
0	58	0	31.05	0	0	0	0	2	0	0	40.85	53.15	5.38	110.02	92.25	214.4	127.68	29.83	10.42	4.01	14.7	31.16	26.72	37.63
0	73	0	25.88	0	0	0	0	2	0	0	46.16	53.38	4.95	131.23	87.2	130.24	104.3	27.76	12.18	4.22	22.39	29.56	13.91	40.45
0	67	0	30.08	0	0	0	0	2	0	0	44.63	44.28	2.82	128.76	107.63	136.11	174.06	43.59	11.55	8.04	21.23	21.49	23.48	39.54
0	47	0	22.62	0	0	0	0	2	0	0	39.31	45.49	4.41	110.02	104.1	159.17	129.39	20.96	9.92	8.51	26.28	35.98	19.15	41.05
0	54	0	27.49	0	0	0	0	2	0	0	23.69	52.54	4.34	98.93	74.24	201.68	99.72	40.05	15.97	9.38	18.29	37.03	23.47	38.23
0	49	0	22.59	0	0	0	0	2	0	0	40.57	35.28	4.03	113.63	103.29	180.8	142.63	28.47	18.36	12.19	19.7	19.87	12.82	42.58
0	54	0	25.25	0	0	0	0	2	0	0	43.31	65.32	4.17	94.5	102.67	138	133.49	29.35	12.32	7.64	12.87	23.89	25.07	38.56
0	67	0	24.65	0	0	0	0	2	0	0	42.78	37.77	5.03	145.22	84.74	216.43	139.63	29.28	13.48	7.78	22.12	24.16	25.83	45.68
0	59	0	24.11	0	0	0	0	2	0	0	44.03	53.16	4.85	130.48	82.17	174.21	149.86	26.16	13.01	5.46	25.23	16.41	18.57	43.81
0	54	0	19.78	0	0	0	0	2	0	0	44.85	26.24	4.41	112.26	79.89	220.04	108.64	27.13	10.12	13.13	24.47	30.67	18.43	39.24
0	62	0	26.96	0	0	0	0	2	0	0	45.96	45.82	4.34	119.03	93.75	129.34	106.39	28.64	12.05	9.19	20.68	14.89	24.68	44.31
0	56	0	23.98	0	0	0	0	2	0	0	34.91	48.13	4.34	107.86	89.21	125.54	153.25	29.5	8.53	13.49	20.22	27.94	23.5	37.79
0	57	0	25.55	0	0	0	0	2	0	0	44.4	49.1	5.72	126.04	93.79	123.61	163.29	31.98	7.24	9.32	16.13	21.85	15.77	37.37
0	82	0	26.04	0	0	0	0	2	0	0	36.85	45.64	2.99	93.27	80.88	144.67	159.79	31.95	10.86	8.91	16.48	19.36	16.72	34.71
0	46	0	19.98	0	0	0	0	2	0	0	45.85	45.73	6.51	117.94	73.61	154.33	127.62	24.02	11.29	8.75	16.38	19.84	13.23	43.08
0	77	0	24.26	0	0	0	0	2	0	0	44.33	51.76	4.54	110.54	109.15	158.18	137.09	29.45	15.11	9.95	19.77	27.53	23.99	44.54
0	61	0	28.45	0	0	0	0	2	0	0	37.61	48.08	2.88	101.95	90.98	130.62	117.59	32.32	13.32	10.96	22.43	28.41	22.84	38.83
0	55	0	26.91	0	0	0	0	2	0	0	49.11	39.97	4.34	75	75.63	225	136.14	26.14	14.03	10.27	20.05	17.48	23.19	40.78
0	63	0	26.59	0	0	0	0	2	0	0	41.34	58.56	3.73	99.85	80.05	169.46	166.1	26.5	8.95	4.16	22.02	19.72	22.94	41.52
0	66	0	23.46	0	0	0	0	2	0	0	40.91	43.83	4.34	121.05	87.44	209.53	102.63	32.84	17.23	11.63	25.21	28.62	19.64	39.79
0	59	0	24.45	0	0	0	0	2	0	0	40.13	54.1	4.12	104.37	90.97	162.33	120.09	36.22	11.7	11.61	12.62	24.89	18.13	40.91
0	49	0	25.35	0	0	0	0	3	0	0	38.23	39.5	6.01	93.22	77.75	168.6	169.52	21.6	10.1	6.41	18.85	33.38	17.97	44.39
0	60	0	22.89	0	0	0	0	3	0	0	36.44	47.12	6.06	109.42	101.99	159.08	160.83	20.15	11.88	9.97	25.67	21.8	12.34	36.71
0	54	0	22.67	0	0	0	0	3	0	0	39.75	41.08	4.56	111.98	71.75	175.42	122.49	37.09	9.87	9.65	17.2	19.94	21.72	38.95
0	54	0	23.39	0	0	0	0	3	0	0	47.02	45.85	4.39	83.34	99.96	214.21	158.67	27.43	14.71	9.79	22.68	28.12	7.27	41.83
0	60	0	23.12	0	0	0	0	3	0	0	51.72	51.77	5.05	90.29	105.91	167.39	146.86	37.82	13.74	6.93	18.79	22.98	21.97	39.52
0	58	0	19.97	0	0	0	0	3	0	0	37.03	52.66	4.23	80.41	75.63	144.88	178.11	39.64	11.46	7.49	19.93	29.16	23.07	40.45
0	61	0	25.52	0	0	0	0	3	0	0	47.22	50.44	3.68	109.34	86.4	169.3	145.17	29.87	11.62	12.8	21.33	32.47	19.92	42.89
0	64	0	27.79	0	0	0	0	3	0	0	48.23	46.4	5.52	133.73	91.24	160.57	120.05	36.06	15.96	7.09	23.51	22.82	16.29	40.45
0	56	0	24.4	0	0	0	0	3	0	0	40.58	48.7	4.34	91.31	117.9	188.75	106.07	27.92	14.34	14.65	27.63	23.09	17.45	43.38
0	52	0	25.94	0	0	0	0	3	0	0	31.35	45.29	4.34	102.38	82.71	193.77	145.24	25.21	14.54	7.32	25.11	28.78	22.13	39.89
0	55	0	22.37	0	0	0	0	3	0	0	44.43	44.91	4.34	92.48	71.15	191.55	108.73	26.95	17.38	12.73	20.94	29.5	19.38	37.19
0	59	0	26.99	0	0	0	0	3	0	0	48.29	40.41	5.26	95.43	98.93	159.04	108.67	26.45	17.91	8.29	17.2	30.56	30.51	39.38
0	54	0	26.87	0	0	0	0	3	0	0	43.49	49.02	5.11	149.18	97.25	161.41	116.84	27.05	12.56	14.96	18.3	32.87	17.96	42.96
0	69	0	20	0	0	0	0	3	0	0	39.17	47.41	4.71	114.57	97.19	173.73	170.31	26.56	15.97	12.8	9.22	21.06	21.31	41.39
0	66	0	26.32	0	0	0	0	3	0	0	40.63	53.58	4.1	107.88	100.15	146.71	98.61	27.76	13.64	13.03	15.62	11.19	20.29	42.72
0	75	0	26.58	0	0	0	0	3	0	0	44.11	54.45	4.44	118.11	75.34	196.95	119.41	28.94	15.69	7.97	22.46	27.74	11.69	41.67
0	44	0	21.19	0	0	0	0	3	0	0	34.54	44.8	2.11	108.43	107.08	151.06	144.28	26.47	10.58	13.34	21.77	21.58	14.75	45.85
0	58	0	17.34	0	0	0	0	3	0	0	43.81	50.85	3.85	94.25	86.24	151.44	140.33	34.49	7.13	9.65	10.83	23.23	15.84	43.26
0	53	0	24.45	0	0	0	0	3	0	0	50.44	42.23	4.35	105.48	78.18	164.86	140.57	33.81	9.75	7.06	14.61	36.81	13.48	41.33
0	53	0	23.86	0	0	0	0	3	0	0	33.73	35.75	4.3	120.84	114.77	226.2	117.49	37.92	9.63	5.62	18.67	23.65	30.29	39.22
0	75	0	24.28	0	0	0	0	3	0	0	40.22	59.27	4.92	110.02	87.67	197.46	121.12	33.36	11.28	8.63	20.02	24.05	10.66	37.07
0	61	0	26.54	0	0	0	0	3	0	0	36.88	31.28	1.97	147.42	106.29	194.05	139.81	27.7	10.31	6.45	19.56	22.02	7.76	39.24
0	70	0	23.43	0	0	0	0	3	0	0	34.72	49.97	5.65	82.77	111.37	170.93	97.83	25.49	7.54	6.95	19.31	29	26.49	39.98
0	60	0	22.98	0	0	0	0	3	0	0	40.77	49.72	6.47	121.73	76.32	179.77	133.76	25.82	7.87	6.82	23	26.89	26.87	37.22
